# Supplementary material for: Body-size evolution in gastropods across the Plio-Pleistocene extinction in the western Atlantic
Source: PLoS One. 2024 Dec 13;19(12):e0313060. doi: 10.1371/journal.pone.0313060 (PMC11642969; doi:10.1371/journal.pone.0313060)
Supplement: S1 Table — (XLSX) [file pone.0313060.s004.xlsx]

## Sheet: Sheet1
Species in Florida/ACP	PlioPliestocene (Piacenzian-Gelasian)	late Pleistocene (Calabrian-Upper)	Recent	Recent no fossil	Recent with fossil
Conidae	24	10	24	17
Conasprella with fossil record	5	3	3
Conasprella extant only			4
Conus with fossil record	19	7	4
Conus extant only			13
Tegulidae	4	2	6	4
Agathistoma with fossil record	1	1	1	1
Agathistoma extant only			2
Cittarium	0	1	1	0
Tegula with fossil record	3		0	3
Tegula extant only			2
Turritellidae	19	5	2	1
Caviturritella	4	0	0	0
Torcula	4	2	1	1	(1 anagenesis)
Turritella s.l.	11	3	1	0
Vermicularia with fossil record	3	3	2	3	(1 anagenesis)
Vermicularia no fossil record			2
Conidae
	Conasprella delessertii	Conasprella delessertii	Conasprella delessertii
	Conasprella jaspidea	Conasprella jaspidea	Conasprella jaspidea
	Conasprella marylandica	Conasprella stearnsii (= C. jaclynae)	Conasprella mazei
	Conasprella onisca	Conus amphiurgus	Conasprella mindana
	Conasprella stearnsii (= C. jaclynae)	Conus anabathrum (=largilertii, = floridanus)	Conasprella pealii
	Conus adversarius	Conus bassi	Conasprella rainesae
	Conus anabathrum (=largilertii, = floridanus)	Conus daucus	Conasprella stearnsii
	Conus bassi	Conus evergladesensis	Conus amphiurgus
	Conus burnetti	Conus senottorum	Conus anabathrum (=largilertii, = floridanus, = burryae)
	Conus daucus	Conus spurius	Conus attenuatus
	Conus harveyensis		Conus bahamensis
	Conus haytensis		Conus cancellatus
	Conus hertwecki		Conus daucus
	Conus miamiensis		Conus ermineus
	Conus paranobilis		Conus flavescens
	Conus parkeri		Conus floridus
	Conus patricius		Conus granulatus
	Conus protocardinalis		Conus mus
	Conus senottorum		Conus patae
	Conus spurius		Conus regius
	Conus spuroides		Conus sennottorum
	Conus violetae		Conus spurius
	Conus yaquensis		Conus stimpsoni
			Conus villepinii
Tegulidae	Agathistoma fasciata	Agathistoma fasciata	Agathistoma fasciata
	Tegula exoluta	Cittarium pica	Agathistoma lividomaculatum
	Tegula calusa		Cittarium pica
	Tegula lindae		Tegula excavata
			Tegula gruneri
			Tegula hotessieriana
Turritellidae follow Friend et al. 2023 for non-Vermicularia species and Anderson and Allmon 2023 for Vermicularia
Conasprella onisca was reported from the Bermont in Hendricks, 2009, however only a single lot was assigned to this species from the formation, and
this was likely an error.
