# Supplementary material for: Body-size evolution in gastropods across the Plio-Pleistocene extinction in the western Atlantic
Source: PLoS One. 2024 Dec 13;19(12):e0313060. doi: 10.1371/journal.pone.0313060 (PMC11642969; doi:10.1371/journal.pone.0313060)
Supplement: S3 Table — (XLSX) [file pone.0313060.s006.xlsx]

## Sheet: Species mean and max sizes
Taxon	Authority	Clade	PlioPliestocene (Piacenzian-Gelasian)	Recent	Fossil Average length (mm)	Fossil Typical Size (conidae only) (mm)	Fossil Max length (mm)	Recent Average length (mm)	Recent Typical size (conidae only) (mm)	Recent Max length (mm)
Conasprella delessertii	(Récluz, 1843)	Conidae	x	x	62	71	105	58 (Kohn), 38 (Hendricks)	58 (Kohn) 39. 6 (Hendricks)	139
Conasprella jaspidea	(Gmelin, 1791)	Conidae	x	x	20.76	20.06	24.71	22 (kohn) 15.86 (PRI)	22 (Kohn) 18 (Hendricks)	36
Conasprella marylandica	(Green, 1830)	Conidae	x		26.3	26.8	39		X
Conasprella mazei	(Deshayes, 1874)	Conidae		x	38	x		38	38	74
Conasprella mindana	(Hwass, 1792)	Conidae		x	31	x		31	31	61
Conasprella onisca	(Woodring, 1928)	Conidae	x		27.5	27.45	42.2		X
Conasprella pealii	(Green, 1830)	Conidae		x	18	x		18	18	27
Conasprella rainesae	(McGinty, 1953)	Conidae		x	20	x		20	20	28
Conasprella stearnsii	(Conrad, 1869)	Conidae	x	x	20.52	20.98	28.38	18	18	26
Conus adversarius	Conrad, 1840	Conidae	x		50.45	104.74	189
Conus amphiurgus	Dall, 1889	Conidae		x	42	x		42	42	72
Conus anabathrum	Crosse, 1865	Conidae	x	x	31.5	38.62	65.6	32	32	52
Conus attenuatus	Reeve, 1844	Conidae		x	24	x		24	24	47
Conus bahamensis	Vink & Röckel, 1995	Conidae		x	25	x		25	25	35
Conus bassi	Petuch, 1991	Conidae	x		30.6	30.2	43.1		X
Conus burnetti	Hendricks, 2009	Conidae	x		27.8	27.5	34.4		X
Conus cancellatus	Hwass, 1792	Conidae		x	39	x		39	39	64 (North of Brazil)
Conus daucus	Hwass, 1792	Conidae	x	x	34.46 (PRI), 19.7 (Hendricks)	19.4	29.27 (Hendricks) 43.1 (Jess)	38 (Kohn), 24.88 (PRI), 26.2 (Hendricks)	38 (Kohn); 31.3 (Hendricks)	73
Conus ermineus	Born, 1778	Conidae		x	64	x		64	64	102
Conus flavescens	Sowerby, G.B. I, 1834	Conidae		x	22	x		22	22	34
Conus granulatus	Linnaeus, 1758	Conidae		x	38	x		38	38	67
Conus harveyensis (one undamaged)	Mansfield, 1930	Conidae	x		52	52	52		X
Conus haytensis	Sowerby, G.B. I, 1850	Conidae	x		95.6	124.8	179		X
Conus hertwecki (only known from type)	Petuch, 1988	Conidae	x		14.9	14.9	14.9		X
Conus miamiensis	Petuch, 1986	Conidae	x		24.9	23.5	36.2		X
Conus mus	Hwass, 1792	Conidae		x	36	x		36	36	60
Conus paranobilis	Petuch, 1991	Conidae	x		32.3	31.03	52.1		X
Conus parkeri - only type and paratypes known	Richards & Harbison, 1947	Conidae	x		24.4	24.4	30		X
Conus patae	Abbott, 1971	Conidae		x	23	X		23	23	30
Conus patricus	Hinds, 1843	Conidae	x	extirpated	54.6667	57.62	65.8		X
Conus protocardinalis * only type and paratype known; damaged	Petuch, 1991	Conidae	x		22	22	22		X
Conus regius	Gmelin, 1791	Conidae		x	43	x		43	43	84
Conus scalaris	Valenciennes, 1832	Conidae	x	x	31.47		65.58	30.56		54.45
Conus sennottorum	Rehder & Abbott, 1951	Conidae	x	x	30.5	33.3	36.9	29.9	29.9	37.9
Conus spurius	Gmelin, 1791	Conidae	x	x	45.42 (PRI) 52.0 (Hendricks fossil)	63.4	99.83	58 (Kohn) 42.14 (PRI) 45.6 (Hendricks)	58	105
Conus spuroides	Olsson & Harbison, 1953	Conidae	x		37.7	39.08	61.2		X
Conus stimpsoni	Dall, 1902	Conidae		x	54	X		54	54	79
Conus villepinii	Fischer & Bernardi, 1857	Conidae		x	51	X		51	51	93
Conus violetae	Petuch, 1988	Conidae	x		26.6	25.6	35.5		X
Conus yaquensis	Gabb, 1873	Conidae	x		38.9	41.5	63.2		X
Agathistoma fasciatum	(Born, 1778)	Tegulidae	x	x	8.64		12.05	9.38		22 mm
Agathistoma hotessierianum	(d'Orbigny, 1842)	Tegulidae		x				9		12
Agathistoma lividomaculatum	(Adams, 1845)	Tegulidae		x				19		22
Cittarium pica	(Linnaeus, 1758)	Tegulidae	late pleistocene fossils only	x	51.14		92.12;	55.4		93.2; 127 literature
Tegula calusa (type is largest known)	Petuch, 1994	Tegulidae	x		7.45		11.36
Tegula excavata	(Lamarck, 1822)	Tegulidae		x				15		19
Tegula exoluta	(Conrad, 1843)	Tegulidae	x		7.84		10.03
Tegula gruneri	(Philippi, 1849)	Tegulidae		x				6		7.9
Tegula lindae	Petuch, 1994	Tegulidae	x		10.3		12.45
Caviturritella alumensis	(Mansfield, 1930)	Turritellidae	x		143.52		188.47
Caviturritella etiwanensis	(Tuomey and Holmes, 1856)	Turritellidae	x		101.08		162.77
Caviturritella magnasulcus	(Petuch, 1991)	Turritellidae	x		92.75		119.81
Caviturritella mansfieldi	(Olsson, 1967)	Turritellidae	x		84.4		165
Torcula apicalis	(Heilprin, 1886)	Turritellidae	x		47.06		67
Torcula clarksvillensis	(Mansfield, 1930)	Turritellidae	x		42.8		43.6
Torcula cookei	(Mansfield, 1930)	Turritellidae	x		53.31		88.6
Torcula exoleta	(Linnaeus, 1758)	Turritellidae		x	48.27			48.27		75
Torcula perattenuata	(Heilprin, 1886)	Turritellidae	x		96.97		146.58
Turritella alticostata	Conrad, 1834	Turritellidae	x		48.99		69.37
Turritella fluxionalis	Rogers and Rogers, 1837	Turritellidae	x		23.08		29.2
Turritella gladeensis	Mansfield, 1931	Turritellidae	x		51.92		61.27
Turritella jacula	Gardner, 1947	Turritellidae	x		65.14		85.61
Turritella miamiensis	(Petuch, 1994)	Turritellidae	x		42.25		43.7
Turritella perexilis	Conrad, 1875	Turritellidae	x	x	27.37		51.61	28.08		37.95
Turritella pilsbryi	Gardner, 1928	Turritellidae	x		91.52		141.2
Turritella pontoni	Mansfield, 1931	Turritellidae	x		64.77		81.1
Turritella seminole	Petuch, 1994	Turritellidae	x		75.39		119.12
Turritella virginica	Campbell, 1993	Turritellidae	x		25.63		34.26
Turritella wagneriana	Olsson and Harbison, 1953	Turritellidae	x		75.5		131.5
*Conus evergladesensis (Petuch, 1991) is restricted to the Bermont (late pleistocene) and not analyzed								Kohn typical =median excluding shells less than half maximum size

## Sheet: modernanabathrum spurius daucus
Institution	Specimen Number	Species	SL (mm)
PRI	111091	C. anabathrum	34.54
PRI	111091	C. anabathrum	37.97
PRI	111091	C. anabathrum	32.17
PRI	111091	C. anabathrum	32.51
PRI	111091	C. anabathrum	41.75
PRI	111091	C. anabathrum	34.18
PRI	111091	C. anabathrum	29.42
PRI	111091	C. anabathrum	37.32
PRI	111091	C. anabathrum	35.14
PRI	111091	C. anabathrum	22.53
PRI	111091	C. anabathrum	25.3
PRI	111091	C. anabathrum	35.24
PRI	111091	C. anabathrum	33.54
PRI	111091	C. anabathrum	36.51
PRI	97938	C. anabathrum	36.75
PRI	97938	C. anabathrum	32.59
PRI	97827	C. anabathrum	51.45
PRI	97827	C. anabathrum	30.54
PRI	97827	C. anabathrum	28.21
PRI	97939	C. anabathrum	38.22
PRI	97939	C. anabathrum	39.01
PRI	97939	C. anabathrum	38.43
PRI	97939	C. anabathrum	36.85
PRI	97947	C. anabathrum	28.15
PRI	97947	C. anabathrum	32.04
PRI	111092	C. spurius	42.16
PRI	111092	C. spurius	50.28
PRI	111092	C. spurius	31.3
PRI	111092	C. spurius	22.28
PRI	111092	C. spurius	37.64
PRI	111092	C. spurius	31.7
PRI	111092	C. spurius	35.32
PRI	111092	C. spurius	23.51
PRI	111092	C. spurius	34.91
PRI	111092	C. spurius	23.41
PRI	111092	C. spurius	45.95
PRI	111092	C. spurius	31.07
PRI	111092	C. spurius	22.2
PRI	111092	C. spurius	22.11
PRI	111092	C. spurius	22.16
PRI	111092	C. spurius	21.61
PRI	111092	C. spurius	23.75
PRI	111092	C. spurius	21.8
PRI	111092	C. spurius	43.14
PRI	111092	C. spurius	64.58
PRI	111092	C. spurius	54.06
PRI	111093	C. spurius	56.37
PRI	111093	C. spurius	59.57
PRI	111094	C. spurius	40.51
PRI	54503	C. spurius	32.07
PRI	54502	C. spurius	49.27
PRI	54501	C. spurius	43.7
PRI	111104	C. spurius	41.28
PRI	111104	C. spurius	38.99
PRI	111104	C. spurius	37.83
PRI	111104	C. spurius	37.78
PRI	111104	C. spurius	28.81
PRI	111104	C. spurius	38.97
PRI	111104	C. spurius	60.37
PRI	109710	C. spurius	52.42
PRI	109710	C. spurius	49.87
PRI	109692	C. spurius	52.82	lot split after measurement, this specimen moved to figured and type
PRI	109710	C. spurius	41.81
PRI	54500	C. spurius	60.65
PRI	54500	C. spurius	39.26
PRI	54500	C. spurius	41.47
PRI	54500	C. spurius	34.93
PRI	111103	C. spurius	51.99
PRI	111102	C. spurius	56.05
PRI	54948	C. spurius	45.09
PRI	111101	C. spurius	54.22
PRI	111101	C. spurius	48.86
PRI	111100	C. spurius	46.17
PRI	97929	C. spurius	44.12
PRI	87454	C. spurius	49.39
PRI	97901	C. spurius	51.4
PRI	97901	C. spurius	51.45
PRI	97901	C. spurius	49.89
PRI	97980	C. spurius	66.28
PRI	97980	C. spurius	47.92
PRI	97980	C. spurius	47.26
PRI	87384	C. spurius	46.94
PRI	87834	C. spurius	43.49
PRI	111089	C. daucus	33.49
PRI	111098	C. daucus	21.89
PRI	46089	C. daucus	59.45
PRI	111097	C. daucus	35.37
PRI	111097	C. daucus	26.74
PRI	111097	C. daucus	30.36
PRI	111097	C. daucus	33.4
PRI	111097	C. daucus	30.81
PRI	111097	C. daucus	33.2
PRI	111097	C. daucus	29.55
PRI	111097	C. daucus	37.91
PRI	111096	C. daucus	26.98
PRI	111096	C. daucus	44.76
PRI	111095	C. daucus	26.79
PRI	111095	C. daucus	29.75
PRI	111095	C. daucus	31.25
PRI	97834	C. daucus	38.59
PRI	97834	C. daucus	49.96

## Sheet: jaspidea & stearnsii m&fossil
Catalog number and reference if applicable	Species	SL (mm)	Notes
FOSSIL
PRI 46096-1	Conasprella jaspidea	19.59
PRI 46096-2	Conasprella jaspidea	16.3
PRI 46098-1	Conasprella jaspidea	19.84
PRI 46098-2	Conasprella jaspidea	23.06
PRI 54408-1	Conasprella jaspidea	22.92
PRI 54408-2	Conasprella jaspidea	20.27
PRI 46097-1	Conasprella jaspidea	24.71
PRI 46097-2	Conasprella jaspidea	19.42
PRI 53184-1	Conasprella stearnsii	19.3
PRI 53184-2	Conasprella stearnsii	16.62
PRI 53184-3	Conasprella stearnsii	16.71
PRI 53184-4	Conasprella stearnsii	24.68
PRI 53188-1	Conasprella stearnsii	19.14
PRI 53188-2	Conasprella stearnsii	17.76
PRI 53188-3	Conasprella stearnsii	15.98
PRI 53188-4	Conasprella stearnsii	17.05
PRI 53188-5	Conasprella stearnsii	20.35
PRI 53188-6	Conasprella stearnsii	22.25
PRI 53188-7	Conasprella stearnsii	21.26
PRI 54434-8	Conasprella stearnsii	23.38
PRI 54434-2	Conasprella stearnsii	24.44
PRI 54434-4	Conasprella stearnsii	20.16
PRI 54434-5	Conasprella stearnsii	20.97
PRI 54434-14	Conasprella stearnsii	21.15
PRI 54434-16	Conasprella stearnsii	21.79
PRI 54439-1	Conasprella stearnsii	20.41
PRI 54439-2	Conasprella stearnsii	21.29
PRI 54439-3	Conasprella stearnsii	22.47
PRI 54439-4	Conasprella stearnsii	20.98
PRI 54439-5	Conasprella stearnsii	22.2
PRI 54439-6	Conasprella stearnsii	21.62
PRI 54410	Conasprella stearnsii	28.38	Included because it is a large specimen, but probably from the Bermont Fm.
MODERN
Record	Species	Length
PRI 97921-1	Conasprella stearnsii	17.61	Note: these were prveiously labelled jaspidea
PRI 97921-2	Conasprella stearnsii	18.77	Note: these were prveiously labelled jaspidea
PRI 97921-3	Conasprella stearnsii	19.96	Note: these were prveiously labelled jaspidea
PRI 97921-4	Conasprella stearnsii	17.67	Note: these were prveiously labelled jaspidea
PRI 97921-5	Conasprella stearnsii	18.78	Note: these were prveiously labelled jaspidea
PRI 97921-6	Conasprella stearnsii	18.95	Note: these were prveiously labelled jaspidea
PRI 97921-7	Conasprella stearnsii	20.17	Note: these were prveiously labelled jaspidea
PRI 109699-1 (new one)	Conasprella stearnsii	16.66
PRI 109699-2 (new one)	Conasprella stearnsii	20.19
PRI 109699-3 (new one)	Conasprella stearnsii	15.34
PRI 109699-4 (new one)	Conasprella stearnsii	17.08
PRI 109699-5 (new one)	Conasprella stearnsii	14.08
PRI 54476-1	Conasprella jaspidea	23.96	Note: one shell from lot removed to type and figured by JRH
PRI 54476-2	Conasprella jaspidea	14.54	Note: one shell from lot removed to type and figured by JRH
PRI 54476-3	Conasprella jaspidea	16.08	Note: one shell from lot removed to type and figured by JRH
PRI 54476-4	Conasprella jaspidea	18.24	Note: one shell from lot removed to type and figured by JRH
PRI 54476-5	Conasprella jaspidea	18.2	Note: one shell from lot removed to type and figured by JRH
PRI 54476-6	Conasprella jaspidea	17.72	Note: one shell from lot removed to type and figured by JRH
PRI 54476-6	Conasprella jaspidea	19.48	figured specimen
AMNH 107916 Kohn 2014, PL 5, Fig 8	Conasprella jaspidea	25
AMNH 195488, Kohn 22014 PL 5 Fig10	Conasprella jaspidea	19
AMNH 207541, Kohn 2014, PL 5, Fig 12	Conasprella jaspidea	29
AMNH 169892	Conasprella jaspidea	20
AMNH 93276, Kohn 2014 PL 5, Fig 16	Conasprella jaspidea	24
AMNH 195488, Kohn 2014 PL 5 Fig 18	Conasprella jaspidea	20
AMNH 189984, Kohn 2014 PL 5, Fig 20	Conasprella jaspidea	19
AMNH 288968, Kohn, 214 PL 5, Fig 26	Conasprella jaspidea	27

## Sheet: Tegulid measurements
Institution	Catalog	species	length (mm)
	FOSSIL	FOSSIL
PRI	111004	Tegula exoluta	7.99
PRI	111004	Tegula exoluta	6.58
PRI	111005	Agathistoma fasciatum	6.18
PRI	111006	Agathistoma fasciatum	7.76
PRI	111006	Agathistoma fasciatum	8.48
PRI	111006	Agathistoma fasciatum	7.46
PRI	111007	Tegula calusa	7.45
PRI	111007	Tegula calusa	7.92
PRI	111008	Tegula exoluta	7.78
PRI	111008	Tegula exoluta	6.6
PRI	111009	Agathistoma fasciatum	9.79
PRI	111010	Agathistoma fasciatum	12.05
PRI	111011	Tegula exoluta	10.03
PRI	111012	Tegula kiowahensis	8.22
PRI	111012	Tegula kiowahensis	6.86
PRI	111012	Tegula kiowahensis	7.79
PRI	111013	Tegula lindae	8.33
PRI	111015	Tegula calusa	7.58
PRI	111014	Agathistoma fasciatum	8.23
PRI	111016	Tegula lindae	10.14
PRI	111017	Agathistoma fasciatum	9.81
PRI	111018	Tegula lindae	12.45
PRI	111019	Agathistoma fasciatum	8.49
PRI	111021	Tegula exoluta	9.1
PRI	111020	Agathistoma fasciatum	8.99
PRI	111020	Agathistoma fasciatum	6.54
PRI	111028	Tegula calusa	7.75
PRI	111023	Agathistoma fasciatum	10.45
PRI	111023	Agathistoma fasciatum	8.84
PRI	111023	Agathistoma fasciatum	8.88
	MODERN
PRI	85112	Cittarium pica	45.56
PRI	85112	Cittarium pica	45.63
PRI	10256	Cittarium pica	82.34
PRI	85090	Cittarium pica	26.24
PRI	85090	Cittarium pica	64.5
PRI	85133	Agathistoma fasciatum	7.25
PRI	85144	Agathistoma fasciatum	4.49
PRI	85144	Agathistoma fasciatum	8.25
PRI	85144	Agathistoma fasciatum	9.59
PRI	85145	Tegula excavata	7.92
PRI	85134	Agathistoma fasciatum	9.72
PRI	85134	Agathistoma fasciatum	8.6
PRI	102530	Agathistoma fasciatum	12.93
PRI	102530	Agathistoma fasciatum	9.88
PRI	102530	Agathistoma fasciatum	11.28
PRI	102529	Agathistoma fasciatum	12.49
PRI	102529	Agathistoma fasciatum	10.34
PRI	102529	Agathistoma fasciatum	7.7
PRI	102493	Agathistoma lividomaculatum	12.96

## Sheet: Turritellid measurements
Institution	Catalog number	Species	Length (mm)
PRI	111042	Caviturritella alumensis	152.53
PRI	111039	Caviturritella alumensis	144.77
PRI	111041	Caviturritella alumensis	147.68
PRI	111040	Caviturritella alumensis	167.21
PRI	111044	Caviturritella alumensis	166.28
PRI	111044	Caviturritella alumensis	162.11
PRI	111044	Caviturritella alumensis	139.77
PRI	104822	Caviturritella alumensis	188.47
PRI	111038	Caviturritella alumensis	23.13
PRI	111043	Caviturritella alumensis	143.27
PRI	104822	Caviturritella alumensis	188.47
PRI	111031	Caviturritella etiwanensis	84.2
PRI	111032	Caviturritella etiwanensis	162.77
PRI	111032	Caviturritella etiwanensis	162.77	Resampled
PRI	111035	Caviturritella etiwanensis	68.83
PRI	111035	Caviturritella etiwanensis	68.83	Resampled
PRI	111034	Caviturritella etiwanensis	81.29
PRI	111033	Caviturritella etiwanensis	84.2
PRI	111031	Caviturritella etiwanensis	34
PRI	104735	Caviturritella etiwanensis	131.92
PRI	104735	Caviturritella etiwanensis	131.92
PRI	109789	Caviturritella magnasulcus	94.58
PRI	109775	Caviturritella magnasulcus	92.98
PRI	109790	Caviturritella magnasulcus	101.38
PRI	109779	Caviturritella magnasulcus	119.83
PRI	109773	Caviturritella magnasulcus	117.11
PRI	109777	Caviturritella magnasulcus	71.8
PRI	109774	Caviturritella magnasulcus	92.43
PRI	109776	Caviturritella magnasulcus	72.23
PRI	104745	Caviturritella magnasulcus	97
PRI	109778	Caviturritella magnasulcus	68.11
PRI	111075	Caviturritella mansfieldi	98.65
PRI	111075	Caviturritella mansfieldi	91.76
PRI	111075	Caviturritella mansfieldi	111.63
PRI	111078	Caviturritella mansfieldi	68.11
PRI	111076	Caviturritella mansfieldi	43.24
PRI	111076	Caviturritella mansfieldi	43.24	Resampled
PRI	111074	Caviturritella mansfieldi	69.57
PRI	111074	Caviturritella mansfieldi	69.57	Resampled
PRI	111077	Caviturritella mansfieldi	82.49
PRI	111073	Caviturritella mansfieldi	165.76	based on bottom part of composite only
MCZIP	113588	Caviturritella terstriata	45.29
MCZIP	113591	Caviturritella terstriata	79.46
USNMIP	496428	Caviturritella terstriata	31.3
USNMIP	351756	Caviturritella terstriata	73.13
PRI	109788	Torcula apicalis	56.65
PRI	109788	Torcula apicalis	49.87
PRI	109783	Torcula apicalis	30.43
PRI	109784	Torcula apicalis	20.11
PRI	109786	Torcula apicalis	64.27
PRI	109786	Torcula apicalis	59.4
PRI	109785	Torcula apicalis	46.09
PRI	109785	Torcula apicalis	48.19
PRI	109787	Torcula apicalis	46.23
PRI	109787	Torcula apicalis	49.33
USNMIP	370355	Torcula clarksvillensis	43.6
UF	221559	Torcula clarksvillensis	42
PRI	111084	Torcula cookei	47.12
PRI	111082	Torcula cookei	64.85
PRI	111084	Torcula cookei	47.12	Resampled
PRI	111083	Torcula cookei	68.73
PRI	111085	Torcula cookei	59.48
PRI	111086	Torcula cookei	43.2
PRI	111079	Torcula cookei	53.72
PRI	111079	Torcula cookei	50.95
PRI	111081	Torcula cookei	32.08
PRI	111087	Torcula cookei	65.85
PRI	109795	Torcula perattenuata	69.72
PRI	109796	Torcula perattenuata	94.25
PRI	109770	Torcula perattenuata	73.56
PRI	109798	Torcula perattenuata	54.46
PRI	109772	Torcula perattenuata	123.1
PRI	109771	Torcula perattenuata	97.38
PRI	104749	Torcula perattenuata	119.36
PRI	109794	Torcula perattenuata	93.38
PRI	109793	Torcula perattenuata	146.58
PRI	109797	Torcula perattenuata	97.97
PRI	111059	Torcula exoleta	34.48
PRI	111059	Torcula exoleta	42.5
PRI	111055	Torcula exoleta	31.26
PRI	111055	Torcula exoleta	31.26	Resampled
PRI	111056	Torcula exoleta	66.91
PRI	111056	Torcula exoleta	66.91	Resampled
PRI	111057	Torcula exoleta	52.97
PRI	111057	Torcula exoleta	52.97	Resampled
PRI	84897	Torcula exoleta	68.93
PRI	111058	Torcula exoleta	34.52
PRI	111045	Turritella alticostata	56.18
PRI	111053	Turritella alticostata	43.73
PRI	111047	Turritella alticostata	39.45
PRI	111048	Turritella alticostata	69.37
PRI	111046	Turritella alticostata	47.41
PRI	111046	Turritella alticostata	46.92
PRI	111052	Turritella alticostata	45.38
PRI	111051	Turritella alticostata	38.77
PRI	111054	Turritella alticostata	49.97
PRI	111049	Turritella alticostata	52.67
PRI	111050	Turritella fluxionalis	18.93
PRI	111060	Turritella fluxionalis	27.23
PRI	111117	Turritella gladeensis	42.57
PRI	111116	Turritella gladeensis	51.84
PRI	111112	Turritella gladeensis	53.69
PRI	111115	Turritella gladeensis	46.85
PRI	109782	Turritella gladeensis	59.38
PRI	111113	Turritella gladeensis	61.27
PRI	109781	Turritella gladeensis	30.12
PRI	111111	Turritella gladeensis	62.36
PRI	111088	Turritella gladeensis	60.15
PRI	109780	Turritella gladeensis	50.97
PRI	111067	Turritella jacula	67.35
PRI	111062	Turritella jacula	53.46
PRI	111061	Turritella jacula	83.96
PRI	111067	Turritella jacula	64.59
PRI	111063	Turritella jacula	85.62
PRI	111066	Turritella jacula	53.74
PRI	111063	Turritella jacula	71.39
PRI	111066	Turritella jacula	44.66
PRI	111065	Turritella jacula	60.61
PRI	111066	Turritella jacula	66.04
UF	66198	Turritella miamiensis	43.7
UF	332572	Turritella miamiensis	40.8
PRI	104732	Turritella perexilis	51.61
PRI	109757	Turritella perexilis	20.27
PRI	109737	Turritella perexilis	19.19
PRI	109760	Turritella perexilis	24.58
PRI	109740	Turritella perexilis	30.21
PRI	109739	Turritella perexilis	17.86
PRI	109761	Turritella perexilis	26.86
PRI	109759	Turritella perexilis	39.37
PRI	109758	Turritella perexilis	27.89
PRI	104734	Turritella perexilis	15.88
PRI	68078	Turritella acropora (=perexilis but modern)	26.96
PRI	111071	Turritella acropora (=perexilis but modern)	37.95
PRI	68003	Turritella acropora (=perexilis but modern)	26.34
PRI	68003	Turritella acropora (=perexilis but modern)	25.81
PRI	68003	Turritella acropora (=perexilis but modern)	23.33
PRI	111110	Turritella pontoni	72.84
USNMIP	347411	Turritella pontoni	81.1
PRI	111109	Turritella pontoni	70.3
PRI	111109	Turritella pontoni	70.3	Resampled
PRI	111109	Turritella pontoni	70.3	Resampled
PRI	111105	Turritella pontoni	66.97
PRI	111107	Turritella pontoni	71.45
PRI	111106	Turritella pontoni	59.01
PRI	111106	Turritella pontoni	55.04
PRI	111108	Turritella pontoni	30.36
PRI	109792	Turritella pilsbryi	112.82
PRI	109792	Turritella pilsbryi	110.83
PRI	109792	Turritella pilsbryi	74.28
PRI	109792	Turritella pilsbryi	68.16
PRI	111070	Turritella seminole	91.95
PRI	111069	Turritella seminole	83.17
PRI	111069	Turritella seminole	45.9
PRI	111069	Turritella seminole	119.12
PRI	111069	Turritella seminole	63.4
PRI	111069	Turritella seminole	66.93
PRI	111069	Turritella seminole	57.27
PRI	111029	Turritella virginica	34.26
PRI	111029	Turritella virginica	24.93
PRI	111029	Turritella virginica	25.06
PRI	111029	Turritella virginica	25.45
PRI	111029	Turritella virginica	28.48
PRI	111029	Turritella virginica	22.52
PRI	111029	Turritella virginica	29.79
PRI	111029	Turritella virginica	23.48
PRI	111029	Turritella virginica	22.07
PRI	111029	Turritella virginica	20.25
PRI	109764	Turritella wagneriana	81.26
PRI	111090	Turritella wagneriana	131.5
PRI	109763	Turritella wagneriana	64.05
PRI	109762	Turritella wagneriana	65.22
PRI	109765	Turritella wagneriana	124.82
PRI	109767	Turritella wagneriana	47.16
PRI	111089	Turritella wagneriana	55.82
PRI	109768	Turritella wagneriana	51.74
PRI	109769	Turritella wagneriana	62.73
PRI	109766	Turritella wagneriana	70.69
